# Supplementary material for: Anticoagulation and thromboembolic risk in critically ill patients with trigger-induced atrial fibrillation—A systematic review and meta-analysis
Source: Neth Heart J. 2025 Aug 28;33(10):290–8. doi: 10.1007/s12471-025-01978-9 (PMC12454756; doi:10.1007/s12471-025-01978-9)
Supplement: Supplementary file 2 — Table S2: Overview of included publications [file 12471_2025_1978_MOESM2_ESM.xlsx]

## Sheet: Sheet1
Author	Year	Title	Total number of patients n	Incidence of NOAF %	Potential anticoagulation n	Percentage of anticoagulation %	Percentage of patients with CHADSVASC =>2	Method for CHADSVASC =>2	Percentage Sepsis	Stroke %	Bleeding %	Mortality %	Follow up	Severity of disease
Ahmed	2022	Clinical characteristics and prognostic factors of atrial fibrillation at a tertiary center of Pakistan – From a South-Asian perspective – A cross-sectional study	36925	0.00690589	255	In-Hosptial: 76% At Discharge: 66%	0.5	Based on median value >4; Male =>1 97.1%; Female =>2 94.4%	36.8	0	1	11	In Hosptial
Alasmari	2025	Anticoagulation Initiation for New-Onset atrial Fibrillation in Critical Ilness	179	1	179	ICU: 52%	0.75	Conservative estimation based on IQR	N/a	Tromboembolism: AC 2.1% vs No AC 5.9%	AC 21.3% vs No AC 21.2%	30-Days: AC 41.5% vs No AC 68.2%	In Hospital and 30-day moratlity	APACHE II: AC 19.1 ± 6.8 vs No AC 23.8 ± 9.4
Allam	2024	Bleeding, Stroke, and Mortality Risk of Patients With Septic Shock Receiving Anticoagulation for Atrial Fibrillation	528	0.43	227	ICU: 38.3%	0.775	Cummulative distribution	1	0.018	0.308	In Hospital: 59%	In Hospital	SOFA: 9.97 ± 4.64
Arunachalam	2020	Evaluation of Anticoagulation Practice With New-Onset Atrial Fibrillation in Patients with Sepsis and Septic Shock in Medical Intensive Care Unit: A Retrospective Observational Cohort Study.	120	0.266667	32	At Discharge: 34%	0.94	Exact data available	1	N/a	N/a	N/a		Septic shock 19%
Bruneti	2021	New onset atrial fibrillation in the ICU: An unexplored future of anticoagulation.	2234	0.11	241	At Discharge: 36%	0.83	Exact data available	N/a	0.075	N/a	38	1 year	Hospital mortality 21.2%
Esteves	2020	Predictors of de novo atrial fibrillation in patients with septic shock	43	0.418605	43	0.0465116	N/a		1	0	0	In-Hospital: 55,8% 6 Months 67,4%	6 Months	Median SAPS II and APACHE II scores was 55 (IQR 22) and 25 (IQR 13), respectively.
Ganguly	2015	Atrial fibrillation in intensive care	1900	0.106842	203	ICU: 15%	N/a		Nearly half	N/a	N/a	N/a	ICU	7% of the patients required a noradrenaline dose of >0.3mcg/kg/min
Guenancia	2015	Incidence and Predictors of New-Onset Atrial Fibrillation in Septic Shock Patients in a Medical ICU: Data from 7-Day Holter ECG Monitoring.	66	0.439394	29	ICU: 76%	N/a		1	0	N/a	ICU: 24.1% In-Hospital: 31% 90 days 41.4%	90-days	SAPS II: 56 [45–71] SOFA: 10.9 ± 2.9
Hung	2025	Evidence that anticoagulant use decreases in-hospital deaths in patients with new-onset atrial fibrillation	207	0.6	95	ICU: 30%	1	Patients with scores 0 and 1 were excluded (n = 10)	N/a	0.063	0.368	0.484	In-Hospital	APACHE II: 21.9 ± 9.6 - 21.8 ± 8.2
Jacobs	2020	Incidence, treatment and mortality of new-onset atrial fibrillation patients at the intensive care unit.	3334	0.0638872	159	ICU: 27% In-Hospital: 50% One year after discharge: 36%	0.943	Exact data available	N/a	N/a	N/a	In-Hospital: 20.3% Durign 360-days follow-up: 57.3%		APACHE II: 19 (5-46) APACHE III: 75 (26-191)
Jenkins	2016	New-onset atrial fibrillation in intensive care: incidence, management and outcome	330	0.1	26	ICU: 69%	N/a		0.81	N/a	N/a	N/a	ICU	Circulatory shock: 38%
Kanji	2012	Epidemiology and management of atrial fibrillation in medical and noncardiac surgical adult intensive care unit patients	353	0.393768	139	ICU: 16%	N/a		0.18	0% (2322 patient days)	Anticoagulation cohort: 9% (2322 patient days)	ICU: 24.1% In-Hospital: 31% 90 days 41.4%	Up to 90 days; 2322 patient days for stroke and bleeding
Ko	2021	Secondary precipitants of atrial fibrillation and anticoagulation therapy	186	1	186	At 30 days after AF diagnosis: 40%	0.81	Cummulative distribution	0.35	N/a	N/a	N/a
Koyfman	2015	Epidemiology of new-onset paroxysmal atrial fibrillation in the General Intensive Care Unit population and after discharge from ICU. A retrospective epidemiological study.	200	0.185	37	In-Hosptial: 3% At Discharge: 6%	N/a		1	ICU/Hospital stroke: 3%	N/a	ICU Mortality 37% Hospital moratlity after ICU discharge: 21%		APACHE II: 26.8 ± 6.7 SOFA: 9.8 ± 2.4
Lancini	2023	Critical illness associated new onset atrial fibrillation: subsequent atrial fibrillation diagnoses and other adverse outcomes.	6219	0.0496864	235	At Discharge 21%	0.74		N/a	0.021	0.238	Long-term mortality: 20,9% Time to death median 284 (IQR 136-511) days	Median 413 days (IQR 116-765)	SAPS II: 39.8 ± 15.1 SOFA 4.6 ± 2.7
Miller	2022	A Retrospective Observational Study of Anticoagulation Practices in Critically ill Patients with Atrial Fibrillation Admitted to the Intensive Care Unit.	836	0.0586124	49	ICU: 16%	0.928	Exact data available	0.694	0.134	0.224	ICU Mortality: 18.4% Hospital Mortality: 30.6%	In Hospital	APACHE II: median 17.0 (IQR 13.5*21.5)
Moosavi	2020	Sepsis associated New Onset Atrial Fibrillation; Risk Factors and Long-term Outcome	5598	0.022508	88	At Discharge: 32%	0.5	Based on mean	1	N/a	N/a	During 24 month follow-up: 16%	24 Months	N/a
Na	2023	Atrial fibrillation and septic shock: a five-year retrospective observational study of anticoagulation usage, bleeding and stroke rates	528	0.429924	227	0.859031	0.5	Based on mean	1	N/a	N/a	N/a	Not specified	All patients had septic shock
Quon	2018	Anticoagulant Use and Risk of Ischemic Stroke and Bleeding in Patients With Secondary Atrial Fibrillation Associated With Acute Coronary Syndromes, Acute Pulmonary Disease, or Sepsis	102	1	102	At 30 days after discharge: 27%	0.659	Exact data available	1	0.0399	0.138	N/a	Up to three years
Sakuraya	2021	Clinical prediction scores and early anticoagulation therapy for new-onset atrial fibrillation in critical illness: a post-hoc analysis.	14348	0.0294815	308	In Hospital: 42% Within 48-hours: 31% of total	0.792	Exact data available	0.747	In Hospital Stroke: 3.6%	8.8%	ICU mortality: 13% Hospital mortality: 28.3% 30-days mortality: 21.1%	30-days	APACHE II median 24 (IQR 19-30) SOFA score: median 8 (IQR 6-11)
Schoaps	2019	Stroke prophylaxis in critically-ill patients with new-onset atrial fibrillation.	38708	0.016534	537	At Discharge: 18%	0.822	Exact data available	N/a	N/a	N/a	N/a
Seemann	2015	New-onset supraventricular arrhythmia during septic shock: prevalence, risk factors and prognosis	71	0.42	30	ICU: 27%	N/a		1	0	N/a	ICU mortality 42,1%	ICU	SAPS II: 5median 56 (IQR 40-71)
Shah	2014	New-Onset Atrial Fibrillation/atrial Flutter In Medical Intensive Care Unit (MICU) Patients With Severe Sepsis Is Associated With Stroke And Increased Mortality	36	1	36	ICU: 17%	N/a		1	0.125	N/a	ICU mortality: 47% Hospital mortality: 72%	Hospital
Shikari Dossaji	2020	ATRIAL FIBRILLATION AND SEPSIS	202	1	202	At Discharge: 37%	0.668		1	N/a	N/a	1-year mortality: 7.9%	One year	55.9% admitted to ICU 36.1% received vasopressors
Walkey	2016	Practice Patterns and Outcomes Associated With Anticoagulation Use Following Sepsis Hospitalizations With New-Onset Atrial Fibrillation	38582	0.194961	7522	In Hospital (<14 days from index admission)38%	0.82	Cummulative distribution	1	0.13	8.6	N/a	In Hospital	ICU: 61.3-63.9% Vasopressor use: 37.4-40.1% * Overall PEAF and NOAF
Walkey	2023	Practice Patterns and Outcomes Associated With Use of Anticoagulation Among Patients With Atrial Fibrillation During Sepsis.	64793	0.0924791	3992	At 30 days after discharge: 20%	0.75	Conservative estimation based on IQR	1	Stroke 2.2% TIA 1.2%	-	N/a	One year	Max. SOFA: median 3 (IQR 2-5) - median 4 (IQR 3-6) LAPS median 104 (IQR 80-128) - 111 (IQR 86-138 Vasopressor use 16.4-16.9%
Wetterslev	2023	Atrial Fibrillation (AFIB) in the ICU: Incidence, Risk Factors, and Outcomes: The International AFIB-ICU Cohort Study	1415	0.13	188	ICU: 8%	N/a		0.3	Thromboembolic events: 15.4% Ischemic stroke: 3.2%	0.07	90 days mortality: 40.9%	90 days	SMS-ICU: median 18 (14-22) Vasopressor use: 78.7%
Yoshida	2020	Clinical course after identification of new-onset atrial fibrillation in critically ill patients: The AFTER-ICU study.	14348	0.03	423	ICU: 41%	N/a		70% (Infection)	0.05	0.07	0.26	In Hospital	APACHE II median 23 (IQR 18-29) SOFA score: median 7 (IQR4-9)
Yoshida	2018	The impact of sustained new-onset atrial fibrillation on mortality and stroke incidence in critically ill patients: A retrospective cohort study	1718	0.0847838	151	ICU: 5%	0.25	Conservative estimation based on IQR	N/a	In Hospital Stroke: 7.2%	N/a	ICU Mortality: 26%	ICU	APACHE II: median 21 (IQR 15-26) /median 20 (IQR15-27) SAPS II: median 39 (IQR28-50) / median 42 (IQR 29-51)
