# Supplementary material for: Anticoagulation and thromboembolic risk in critically ill patients with trigger-induced atrial fibrillation—A systematic review and meta-analysis
Source: Neth Heart J. 2025 Aug 28;33(10):290–8. doi: 10.1007/s12471-025-01978-9 (PMC12454756; doi:10.1007/s12471-025-01978-9)
Supplement: Supplementary file 3 — Table S3: New Castle Ottowa Scale (NOS) Risk of Bias Assessment [file 12471_2025_1978_MOESM3_ESM.xlsx]

## Sheet: NOS
Author	Year	Title	NOS Score	Selection	Comparability	Outcomes	Interpretation
Ahmed	2022	Clinical characteristics and prognostic factors of atrial fibrillation at a tertiary center of Pakistan – From a South-Asian perspective – A cross-sectional study	4	4	0	0	Poor
Alasmari	2025	Anticoagulation Initiation for New-Onset atrial Fibrillation in Critical Ilness	6	3	0	3	Poor
Allam	2024	Bleeding, Stroke, and Mortality Risk of Patients With Septic Shock Receiving Anticoagulation for Atrial Fibrillation	9	4	2	3	Good
Arunachalam	2020	Evaluation of Anticoagulation Practice With New-Onset Atrial Fibrillation in Patients with Sepsis and Septic Shock in Medical Intensive Care Unit: A Retrospective Observational Cohort Study.	7	3	1	3	Good
Bruneti	2021	New onset atrial fibrillation in the ICU: An unexplored future of anticoagulation.	6	4	0	2	Poor
Esteves	2020	Predictors of de novo atrial fibrillation in patients with septic shock	5	3	1	1	Poor
Ganguly	2015	Atrial fibrillation in intensive care	4	2	0	2	Poor
Guenancia	2015	Incidence and Predictors of New-Onset Atrial Fibrillation in Septic Shock Patients in a Medical ICU: Data from 7-Day Holter ECG Monitoring.	9	4	2	3	Good
Hung	2025	Evidence that anticoagulant use decreases in-hospital deaths in patients with new-onset atrial fibrillation	7	4	0	3	Good
Jacobs	2020	Incidence, treatment and mortality of new-onset atrial fibrillation patients at the intensive care unit.	8	4	1	3	Good
Jenkins	2016	New-onset atrial fibrillation in intensive care: incidence, management and outcome	4	2	0	2	Poor
Kanji	2012	Epidemiology and management of atrial fibrillation in medical and noncardiac surgical adult intensive care unit patients	4	3	0	1	Poor
Ko	2021	Secondary precipitants of atrial fibrillation and anticoagulation therapy	9	4	2	3	Good
Koyfman	2015	Epidemiology of new-onset paroxysmal atrial fibrillation in the General Intensive Care Unit population and after discharge from ICU. A retrospective epidemiological study.	6	3	0	3	Poor
Lancini	2023	Critical illness associated new onset atrial fibrillation: subsequent atrial fibrillation diagnoses and other adverse outcomes.	9	4	2	3	Good
Miller	2022	A Retrospective Observational Study of Anticoagulation Practices in Critically ill Patients with Atrial Fibrillation Admitted to the Intensive Care Unit.	8	4	1	3	Poor
Moosavi	2020	Sepsis associated New Onset Atrial Fibrillation; Risk Factors and Long-term Outcome	6	4	0	2	Poor
Na	2023	ATRIAL FIBRILLATION AND SEPTIC SHOCK: A FIVE-YEAR RETROSPECTIVE OBSERVATIONAL STUDY OF ANTICOAGULATION USAGE, BLEEDING AND STROKE RATES	6	3	0	3	Poor
Quon	2018	Anticoagulant Use and Risk of Ischemic Stroke and Bleeding in Patients With Secondary Atrial Fibrillation Associated With Acute Coronary Syndromes, Acute Pulmonary Disease, or Sepsis	8	4	2	2	Good
Sakuraya	2021	Clinical prediction scores and early anticoagulation therapy for new-onset atrial fibrillation in critical illness: a post-hoc analysis.	9	4	2	3	Good
Schoaps	2019	Stroke prophylaxis in critically-ill patients with new-onset atrial fibrillation.	9	4	2	3	Good
Seemann	2015	New-onset supraventricular arrhythmia during septic shock: prevalence, risk factors and prognosis	9	4	2	3	Good
Shah	2014	New-Onset Atrial Fibrillation/atrial Flutter In Medical Intensive Care Unit (MICU) Patients With Severe Sepsis Is Associated With Stroke And Increased Mortality	5	2	0	3	Poor
Shikari Dossaji	2020	Atrial fibrillation and sepsis	5	2	0	3	Poor
Walkey	2016	Practice Patterns and Outcomes Associated With Anticoagulation Use Following Sepsis Hospitalizations With New-Onset Atrial Fibrillation	9	4	2	3	Good
Walkey	2023	Practice Patterns and Outcomes Associated With Use of Anticoagulation Among Patients With Atrial Fibrillation During Sepsis.	9	4	2	3	Good
Wetterslev	2023	Atrial Fibrillation (AFIB) in the ICU: Incidence, Risk Factors, and Outcomes: The International AFIB-ICU Cohort Study	9	4	2	3	Good
Yoshida	2020	Clinical course after identification of new-onset atrial fibrillation in critically ill patients: The AFTER-ICU study.	9	4	2	3	Good
Yoshida	2018	The impact of sustained new-onset atrial fibrillation on mortality and stroke incidence in critically ill patients: A retrospective cohort study	9	4	2	3	Good
